# Supplementary material for: The mutational landscape of melanoma brain metastases presenting as the first visceral site of recurrence
Source: Br J Cancer. 2020 Oct 7;124(1):156–60. doi: 10.1038/s41416-020-01090-2 (PMC7782512; doi:10.1038/s41416-020-01090-2)
Supplement: Supplementary file 2 — Supplementary Tables 1–7 [file 41416_2020_1090_MOESM2_ESM.xlsx]

## Sheet: SupplementaryTable1
Supplementary Table 1. Demographic and clinical characteristics of all samples in the discovery cohort.
Cambridge: Cambridge University Hospitals, MIA: Melanoma Institute of Australia, Queensland: The University of Queensland Australia. SSM: Superficial spreading melanoma, NM: Nodular melanoma, LMM: Lentigo-maligna melanoma.
SampleID	Patient pin	Tissue type	Centre	Sex	Age at primary resection	Primary site code	Histologic subtype	Breslow thickness mm	Ulceration	Mitoses	TStage	Brain met site	Age at brain met	Event death	Time from primary to death or last seen alive (months)	Time from brain met to death or last seen alive (months)	Time to brain met (months)	Average read length	Average quality	Percentage of exome with coverage>0	Target region coverage after PCR duplicate removal	BRAF	KRAS	NRAS
PD42101a	MBM_Disc_01	Brain_Met	MIA	Male	NA	Trunk	SSM	1.1	No	0	T2	Cerebellum	77	1	489	7	481	75	39.3	97.15	48.4	1	0	0
PD42101b	MBM_Disc_01	Normal	MIA	Male	NA	Trunk	SSM	1.1	No	0	T2	Cerebellum	77	1	489	7	481	75	38.7	99.84	46.4	NA	NA	NA
PD42108a	MBM_Disc_02	Brain_Met	MIA	Female	NA	Extremity	SSM	1	No	0	T1	Frontal	57	1	48	12	35	75	39.5	97.51	47.1	0	0	0
PD42108b	MBM_Disc_02	Normal	MIA	Female	NA	Extremity	SSM	1	No	0	T1	Frontal	57	1	48	12	35	75	39.5	98.68	66.1	NA	NA	NA
PD42109a	MBM_Disc_03	Brain_Met	MIA	Female	NA	Trunk	NM	1.3	No	10	T2	Intradural	38	NA	NA	NA	252	75	39.4	98.96	63.9	0	0	0
PD42109b	MBM_Disc_03	Normal	MIA	Female	NA	Trunk	NM	1.3	No	10	T2	Intradural	38	NA	NA	NA	252	75	38.8	99.68	41.1	NA	NA	NA
PD42110b	MBM_Disc_04	Normal	MIA	Female	NA	Extremity	NM	4.2	No	10	T4	Parietal	75	1	125	2	122	75	38.9	99.72	42.8	NA	NA	NA
PD42110c	MBM_Disc_04	Brain_Met	MIA	Female	NA	Extremity	NM	4.2	No	10	T4	Parietal	75	1	125	2	122	75	39.5	89.89	17.7	1	0	1
PD42111a	MBM_Disc_05	Brain_Met	MIA	Male	49	Trunk	SSM	1.9	No	2	T2	Parietal	52	1	116	84	32	75	39.4	90.76	26.6	1	0	0
PD42112a	MBM_Disc_06	Brain_Met	MIA	Female	66	Extremity	NM	2	Yes	1	T2	Cerebellum	82	1	221	28	193	75	39.2	99.55	96	1	0	1
PD42112b	MBM_Disc_06	Normal	MIA	Female	66	Extremity	NM	2	Yes	1	T2	Cerebellum	82	1	221	28	193	75	38.9	99.69	43.7	NA	NA	NA
PD42113a	MBM_Disc_07	Brain_Met	MIA	Female	38	Trunk	SSM	0.7	No	3	T1	Frontal	49	0	218	85	133	75	39.5	92.25	23.4	1	0	0
PD42113b	MBM_Disc_07	Normal	MIA	Female	38	Trunk	SSM	0.7	No	3	T1	Frontal	49	0	218	85	133	75	39	99.75	49.6	NA	NA	NA
PD42114a	MBM_Disc_08	Brain_Met	MIA	Male	54	Head/neck	SSM	1	Yes	2	T1	Frontal	56	1	38	17	21	75	39.4	94.71	22	1	0	0
PD42114b	MBM_Disc_08	Normal	MIA	Male	54	Head/neck	SSM	1	Yes	2	T1	Frontal	56	1	38	17	21	75	39.5	99.46	104.3	NA	NA	NA
PD42116a	MBM_Disc_09	Brain_Met	MIA	Male	47	Trunk	NM	8	Yes	13	T4	Frontal	49	1	27	0	26	75	39.2	98.62	54.2	1	0	0
PD42116b	MBM_Disc_09	Normal	MIA	Male	47	Trunk	NM	8	Yes	13	T4	Frontal	49	1	27	0	26	75	39.6	89.06	22.7	NA	NA	NA
PD42091a	MBM_Disc_10	Brain_Met	MIA	Female	57	Extremity	SSM	0.2	No	0	T1	Parieto-occipital	61	1	47	4	42	75	39	95.74	22	0	1	0
PD42117a	MBM_Disc_11	Brain_Met	MIA	Male	NA	Head/neck	NA	NA	NA	NA	NA	Frontal	51	1	126	62	64	75	39.3	94.09	33.2	0	0	0
PD42117b	MBM_Disc_11	Normal	MIA	Male	NA	Head/neck	NA	NA	NA	NA	NA	Frontal	51	1	126	62	64	75	39.4	95.49	29.4	NA	NA	NA
PD42118a	MBM_Disc_12	Brain_Met	MIA	Male	44	Trunk	NM	4.2	Yes	37	T4	NA	47	0	128	97	31	75	39.4	98.34	45	0	0	0
PD42118b	MBM_Disc_12	Normal	MIA	Male	44	Trunk	NM	4.2	Yes	37	T4	NA	47	0	128	97	31	75	39.7	94.46	36.5	NA	NA	NA
PD42119a	MBM_Disc_13	Brain_Met	MIA	Male	51	Extremity	Melanoma-in-situ	0	No	0	Tis	Frontal	57	1	73	2	71	75	39.3	99.33	67.9	0	0	1
PD42119b	MBM_Disc_13	Normal	MIA	Male	51	Extremity	Melanoma-in-situ	0	No	0	Tis	Frontal	57	1	73	2	71	75	39.6	91.27	25.4	NA	NA	NA
PD42120c	MBM_Disc_14	Brain_Met	MIA	Male	61	Head/neck	NM	7.1	Yes	0	T4	Cerebellum	67	1	73	5	68	75	39.3	99.27	67.4	1	0	0
PD42099a	MBM_Disc_15	Brain_Met	MIA	Male	60	Head/neck	LMM	0.9	No	7	T1	Parietal	71	0	156	31	125	75	39.6	84.19	12.5	0	0	0
PD42099b	MBM_Disc_15	Normal	MIA	Male	60	Head/neck	LMM	0.9	No	7	T1	Parietal	71	0	156	31	125	75	38.7	99.75	41.2	NA	NA	NA
PD42121a	MBM_Disc_16	Brain_Met	MIA	Male	61	Extremity	SSM	2	Yes	9	T2	Occipital	64	1	56	13	43	75	39.3	95.07	27.8	1	0	0
PD42093c	MBM_Disc_17	Brain_Met	MIA	Male	62	Head/neck	NM	5.3	No	8	T4	Intradural	63	1	32	3	29	75	39.5	85.95	11.3	0	0	0
PD42092a	MBM_Disc_18	Brain_Met	MIA	Male	75	Head/neck	SSM	1.2	No	0	T2	Occipital	74	1	6	8	NA	75	39.1	93.44	17.7	0	0	1
PD42095b	MBM_Disc_19	Normal	MIA	Male	56	Extremity	Melanoma-in-situ	0	No	NA	Tis	Temporal	59	1	45	5	40	75	39.3	97.25	48.5	NA	NA	NA
PD42095c	MBM_Disc_19	Brain_Met	MIA	Male	56	Extremity	Melanoma-in-situ	0	No	NA	Tis	Temporal	59	1	45	5	40	75	39.1	98.49	39.8	0	0	1
PD42123a	MBM_Disc_20	Brain_Met	MIA	Male	80	Trunk	SSM	1.1	No	0	T2	Occipital	82	1	36	10	25	75	39.4	92.3	23.5	0	0	1
PD42123b	MBM_Disc_20	Normal	MIA	Male	80	Trunk	SSM	1.1	No	0	T2	Occipital	82	1	36	10	25	75	39.2	98.2	52.8	NA	NA	NA
PD42124a	MBM_Disc_21	Brain_Met	MIA	Male	44	Head/neck	NM	4.25	No	NA	T4	Occipital	45	1	19	5	13	75	39.5	99.27	71.9	0	0	0
PD42094c	MBM_Disc_22	Brain_Met	MIA	Male	62	Trunk	SSM	0.6	No	0	T1	Temporal	62	1	3	1	1	75	39.5	81.93	11.8	1	0	0
PD42097a	MBM_Disc_23	Brain_Met	MIA	Male	NA	Head/neck	NM	1.5	No	NA	T2	Cerebellum	86	1	39	6	33	75	39.3	99.21	52.3	0	1	0
PD42097c	MBM_Disc_23	Regional_LymphNode	MIA	Male	NA	Head/neck	NM	1.5	No	NA	T2	Cerebellum	86	1	39	6	33	75	39.4	80.47	10	0	1	0
PD42096c	MBM_Disc_24	Brain_Met	MIA	Male	NA	Trunk	SSM	1	No	0	T1	Parasagittal	63	1	24	4	19	75	39.1	97.84	39	1	0	0
PD42125a	MBM_Disc_25	Brain_Met	MIA	Female	NA	Trunk	NM	1.5	No	6	T2	Frontal	59	0	123	17	106	75	39.4	99.4	98	1	0	0
PD42125b	MBM_Disc_25	Normal	MIA	Female	NA	Trunk	NM	1.5	No	6	T2	Frontal	59	0	123	17	106	75	39.1	99.67	103.1	NA	NA	NA
PD42102a	MBM_Disc_26	Brain_Met	MIA	Female	NA	Trunk	SSM	1	No	0	T1	Frontal	66	0	120	41	78	75	39.3	97.92	58.8	1	0	0
PD42102b	MBM_Disc_26	Normal	MIA	Female	NA	Trunk	SSM	1	No	0	T1	Frontal	66	0	120	41	78	75	38.6	99.7	42.2	NA	NA	NA
PD42100a	MBM_Disc_27	Brain_Met	MIA	Male	NA	Head/neck	LMM	1.5	Yes	5	T2	Temporal	82	1	65	1	63	75	39.4	98.62	52.3	0	1	0
PD42100b	MBM_Disc_27	Normal	MIA	Male	NA	Head/neck	LMM	1.5	Yes	5	T2	Temporal	82	1	65	1	63	75	38.7	99.74	43.5	NA	NA	NA
PD42098a	MBM_Disc_28	Brain_Met	MIA	Female	42	Trunk	NM	3.8	Yes	20	T3	Temporal	44	1	26	3	23	75	39.4	99.53	62.5	1	0	0
PD42098b	MBM_Disc_28	Normal	MIA	Female	42	Trunk	NM	3.8	Yes	20	T3	Temporal	44	1	26	3	23	75	38.7	99.15	49.7	NA	NA	NA
PD42129a	MBM_Disc_29	Brain_Met	MIA	Male	NA	Head/neck	SSM	5.8	Yes	11	T4	Frontal	59	1	35	5	29	75	39.4	98.79	71.3	0	0	0
PD42103a	MBM_Disc_30	Brain_Met	MIA	Male	62	Head/neck	NM	3.1	Yes	8	T3	Parieto-occipital	65	0	62	21	40	75	39.2	97.02	41.5	0	0	1
PD42103b	MBM_Disc_30	Normal	MIA	Male	62	Head/neck	NM	3.1	Yes	8	T3	Parieto-occipital	65	0	62	21	40	75	38.6	99.72	40.7	NA	NA	NA
PD42104a	MBM_Disc_31	Brain_Met	MIA	Male	NA	Extremity	NM	1.4	No	2	T2	Occipital	84	1	51	8	43	75	39.4	88.45	16.6	0	0	1
PD42104b	MBM_Disc_31	Normal	MIA	Male	NA	Extremity	NM	1.4	No	2	T2	Occipital	84	1	51	8	43	75	38.7	99.73	41.8	NA	NA	NA
PD42133a	MBM_Disc_32	Brain_Met	MIA	Female	NA	Extremity	Melanoma-in-situ	0	No	NA	Tis	Frontal	67	1	164	43	120	75	39.3	97.71	55.9	1	0	0
PD42133b	MBM_Disc_32	Normal	MIA	Female	NA	Extremity	Melanoma-in-situ	0	No	NA	Tis	Frontal	67	1	164	43	120	75	38.7	99.67	41.3	NA	NA	NA
PD42106a	MBM_Disc_33	Brain_Met	MIA	Male	47	Head/neck	NM	4.1	Yes	7	T4	Parietal	48	0	32	24	8	75	39.2	96.8	39.1	0	0	0
PD42106b	MBM_Disc_33	Normal	MIA	Male	47	Head/neck	NM	4.1	Yes	7	T4	Parietal	48	0	32	24	8	75	38.9	99.75	42	NA	NA	NA
PD42107a	MBM_Disc_34	Brain_Met	MIA	Male	NA	Noknown_primary	Noknown_primary	Noknown_primary	Noknown_primary	Noknown_primary	Noknown_primary	Cerebellum	79	0	NA	14	NA	75	39.5	95.1	37	0	0	0
PD42107b	MBM_Disc_34	Normal	MIA	Male	NA	Noknown_primary	Noknown_primary	Noknown_primary	Noknown_primary	Noknown_primary	Noknown_primary	Cerebellum	79	0	NA	14	NA	75	38.7	99.68	36.5	NA	NA	NA
PD36130b	MBM_Disc_35	Normal	NY	Male	45	Trunk	NM	1.6	Yes	6	T2	Parietal	NA	0	NA	63	NA	100	38.6	99.87	121.8	NA	NA	NA
PD36130c	MBM_Disc_35	Brain_Met	NY	Male	45	Trunk	NM	1.6	Yes	6	T2	Parietal	NA	0	NA	63	NA	100	38.8	99.66	92.8	1	0	0
PD36134c	MBM_Disc_36	Brain_Met	NY	Male	79	Trunk	NM	19.5	Yes	6	T4	Parietal	NA	0	NA	76	NA	100	38.8	99.13	115	1	0	0
PD36139a	MBM_Disc_37	Brain_Met	NY	Female	72	Extremity	NM	3	Yes	16	T3	Parietal	NA	0	NA	12	NA	100	38.5	99.59	133.8	1	0	0
PD36139b	MBM_Disc_37	Normal	NY	Female	72	Extremity	NM	3	Yes	16	T3	Parietal	NA	0	NA	12	NA	100	38.6	99.93	148.8	NA	NA	NA
PD36140a	MBM_Disc_38	Brain_Met	NY	Female	50	Extremity	NM	NA	NA	NA	NA	Parieto-occipital	NA	0	NA	43	NA	100	38.6	99.82	113.1	0	0	1
PD36140b	MBM_Disc_38	Normal	NY	Female	50	Extremity	NM	NA	NA	NA	NA	Parieto-occipital	NA	0	NA	43	NA	100	38.5	99.91	144.8	NA	NA	NA
PD31209a	MBM_Disc_39	Brain_Met	Cambridge	Male	41	Extremity	NA	1.3	No	NA	T2	Cerebellum	46	0	103	51	52	100	37.1	93.7	22.5	1	0	0
PD31209b	MBM_Disc_39	Normal	Cambridge	Male	41	Extremity	NA	1.3	No	NA	T2	Cerebellum	46	0	103	51	52	100	35.8	100.04	136.4	NA	NA	NA
PD31211c	MBM_Disc_40	Brain_Met	Cambridge	Male	NA	Head/neck	Melanoma-in-situ	0	No	0	T1	Occipital	64	1	13	2	10	100	35.8	99.93	115.6	1	1	0
PD31211d	MBM_Disc_40	Skin_Met	Cambridge	Male	NA	Head/neck	Melanoma-in-situ	0	No	0	T1	Occipital	64	1	13	2	10	100	37.1	93.29	23.1	1	1	0
PD31211e	MBM_Disc_40	Skin_Met	Cambridge	Male	NA	Head/neck	Melanoma-in-situ	0	No	0	T1	Occipital	64	1	13	2	10	100	37.2	81.51	7.7	1	1	0
PD31212b	MBM_Disc_41	Normal	Cambridge	Female	56	Trunk	NA	1.7	Yes	3	T2	Frontal	59	0	75	39	36	100	35.3	99.94	124.8	NA	NA	NA
PD31212c	MBM_Disc_41	Brain_Met	Cambridge	Female	56	Trunk	NA	1.7	Yes	3	T2	Frontal	59	0	75	39	36	100	35.7	99.84	112.3	0	0	1
PD31213b2	MBM_Disc_42	Normal	Cambridge	Male	70	Extremity	NM	15	Yes	11	T4	Frontal	74	0	84	44	39	100	36.2	99.98	126.8	NA	NA	NA
PD31213d	MBM_Disc_42	Brain_Met	Cambridge	Male	70	Extremity	NM	15	Yes	11	T4	Frontal	74	0	84	44	39	100	36.8	98.58	53.5	0	0	1
PD37591b	MBM_Disc_43	Normal	Wellington	Male	73	Extremity	ALM	4.8	Yes	2	T4	Parietal	73	1	16	11	5	75	38.7	99.69	50.7	NA	NA	NA
PD37591f	MBM_Disc_43	Brain_Met	Wellington	Male	73	Extremity	ALM	4.8	Yes	2	T4	Parietal	73	1	16	11	5	75	39.4	98.93	43.7	0	0	0
PD36788d	MBM_Disc_44	Normal	Wellington	Male	65	Extremity	NA	2.4	No	0	T3	Frontal	69	1	44	3	40	75	39.1	82.99	6.4	NA	NA	NA
PD36788e	MBM_Disc_44	Brain_Met	Wellington	Male	65	Extremity	NA	2.4	No	0	T3	Frontal	69	1	44	3	40	75	39.2	99.8	63.9	0	0	0
PD36789d	MBM_Disc_45	Normal	Wellington	Male	53	Extremity	NA	1.7	NA	NA	T2	Occipital	54	1	49	38	10	75	39.3	99.85	77.2	NA	NA	NA
PD36789f	MBM_Disc_45	Brain_Met	Wellington	Male	53	Extremity	NA	1.7	NA	NA	T2	Occipital	54	1	49	38	10	75	38.7	99.32	49.8	0	0	0
PD36790c	MBM_Disc_46	Brain_Met	Wellington	Male	77	Head/neck	NA	0.3	No	NA	T1	Occipital	84	1	94	6	88	75	39.2	99.52	42.7	0	0	1
PD36791c	MBM_Disc_47	Brain_Met	Wellington	Male	59	Head/neck	LMM	NA	No	NA	Tis	Occipital	65	1	75	4	71	75	39	97.71	22.4	1	0	1
PD36791d	MBM_Disc_47	Normal	Wellington	Male	59	Head/neck	LMM	NA	No	NA	Tis	Occipital	65	1	75	4	71	75	39.3	99.02	40.1	NA	NA	NA
PD37592b	MBM_Disc_48	Normal	Wellington	Male	18	Noknown_primary	Noknown_primary	Noknown_primary	Noknown_primary	Noknown_primary	Noknown_primary	Fronto-parietal	19	0	9	2	6	75	39.3	94.81	22.1	NA	NA	NA
PD37592c	MBM_Disc_48	Brain_Met	Wellington	Male	18	Noknown_primary	Noknown_primary	Noknown_primary	Noknown_primary	Noknown_primary	Noknown_primary	Fronto-parietal	19	0	9	2	6	75	39.3	99.79	59.8	0	0	0
PD36792a	MBM_Disc_49	Brain_Met	Wellington	Male	72	Head/neck	NA	NA	NA	NA	NA	Temporal	71	NA	NA	NA	NA	75	39.2	98.51	38.8	0	0	0
PD37593a	MBM_Disc_50	Brain_Met	Wellington	Male	77	Noknown_primary	Noknown_primary	Noknown_primary	Noknown_primary	Noknown_primary	Noknown_primary	NA	NA	NA	NA	NA	NA	75	38.8	99.77	61.2	0	0	1

## Sheet: SupplementaryTable2
Supplementary Table 2. Demographic and clinical characteristics of all samples in the SKCM-TCGA cohort.
Patient.ID	Sample ID	Cancer Study	Mutation Count	Diagnosis Age	Sex	Neoplasm Disease Stage American Joint Committee on Cancer Code	KRAS_hotspot	KRAS_amplification	KRAS_hotspot_or_amplification	BRAF	NRAS	OS_years	Status
TCGA-BF-A1PU	TCGA-BF-A1PU-01	skcm_tcga	73	46	Female	Stage IIC	0	0	0	1	0	1.05917	0
TCGA-BF-A1PV	TCGA-BF-A1PV-01	skcm_tcga	253	74	Female	Stage IIC	0	0	0	0	1	0.0383333	0
TCGA-BF-A1PX	TCGA-BF-A1PX-01	skcm_tcga	309	56	Male	Stage IIIB	0	0	0	1	0	0.771667	1
TCGA-BF-A1PZ	TCGA-BF-A1PZ-01	skcm_tcga	223	71	Female	Stage IIB	0	0	0	0	0	2.335	0
TCGA-BF-A1Q0	TCGA-BF-A1Q0-01	skcm_tcga	579	80	Male	Stage IIC	0	0	0	0	0	2.275	0
TCGA-BF-A3DJ	TCGA-BF-A3DJ-01	skcm_tcga	131	36	Female	Stage IIIB	0	0	0	1	0	1.27	0
TCGA-BF-A3DL	TCGA-BF-A3DL-01	skcm_tcga	386	84	Female	Stage IIIB	0	0	0	1	0	2.105	0
TCGA-BF-A3DM	TCGA-BF-A3DM-01	skcm_tcga	388	63	Male	Stage IIA	0	0	0	1	0	1.645	0
TCGA-BF-A3DN	TCGA-BF-A3DN-01	skcm_tcga	76	81	Female	Stage IIIC	0	0	0	1	0	1.9625	0
TCGA-BF-A5EO	TCGA-BF-A5EO-01	skcm_tcga	516	65	Male	Stage IIC	0	0	0	0	1	1.92417	0
TCGA-BF-A5EP	TCGA-BF-A5EP-01	skcm_tcga	143	75	Female	Stage IIIC	0	0	0	0	0	0.9175	0
TCGA-BF-A5EQ	TCGA-BF-A5EQ-01	skcm_tcga	517	63	Male	Stage IIC	0	0	0	1	0	0.884167	0
TCGA-BF-A5ER	TCGA-BF-A5ER-01	skcm_tcga	165	63	Male	Stage IIC	0	0	0	1	0	0.895	0
TCGA-BF-A5ES	TCGA-BF-A5ES-01	skcm_tcga	422	76	Female	Stage IIC	0	0	0	0	0	1.34167	0
TCGA-D3-A1Q1	TCGA-D3-A1Q1-06	skcm_tcga	51	79	Female	Stage IIIC	0	1	1	0	1	1.38	1
TCGA-D3-A1Q3	TCGA-D3-A1Q3-06	skcm_tcga	45	64	Male	Stage IIC	0	0	0	0	0	1.38833	1
TCGA-D3-A1Q4	TCGA-D3-A1Q4-06	skcm_tcga	222	53	Female	Stage IIIC	0	0	0	1	0	9.33	0
TCGA-D3-A1Q5	TCGA-D3-A1Q5-06	skcm_tcga	305	60	Male	I/II NOS	0	0	0	1	0	9.37333	1
TCGA-D3-A1Q7	TCGA-D3-A1Q7-06	skcm_tcga	79	42	Female	Stage IB	0	0	0	1	0	11.0958	0
TCGA-D3-A1Q8	TCGA-D3-A1Q8-06	skcm_tcga	197	33	Male	Stage IV	0	0	0	0	1	2.33833	1
TCGA-D3-A1Q9	TCGA-D3-A1Q9-06	skcm_tcga	38	72	Male	Stage IIIB	0	0	0	1	0	2.63083	1
TCGA-D3-A1QB	TCGA-D3-A1QB-06	skcm_tcga	307	75	Female	Stage III	0	0	0	0	1	7.97167	0
TCGA-D3-A2J6	TCGA-D3-A2J6-06	skcm_tcga	21	65	Male	Stage IIB	0	0	0	0	0	3.61667	1
TCGA-D3-A2J7	TCGA-D3-A2J7-06	skcm_tcga	305	67	Male	Stage IIIC	0	0	0	1	0	8.585	1
TCGA-D3-A2J8	TCGA-D3-A2J8-06	skcm_tcga	531	48	Male	Stage IB	0	0	0	0	1	5.45333	1
TCGA-D3-A2J9	TCGA-D3-A2J9-06	skcm_tcga	60	75	Male	Stage IIIC	0	0	0	0	0	1.97917	1
TCGA-D3-A2JA	TCGA-D3-A2JA-06	skcm_tcga	312	68	Male	Stage IIIA	0	0	0	0	0	9.62	0
TCGA-D3-A2JB	TCGA-D3-A2JB-06	skcm_tcga	17	70	Female	Stage 0	0	0	0	0	0	13.9892	1
TCGA-D3-A2JC	TCGA-D3-A2JC-06	skcm_tcga	177	53	Female	Stage III	0	0	0	0	0	7.225	0
TCGA-D3-A2JD	TCGA-D3-A2JD-06	skcm_tcga	320	58	Male	Stage IIIC	0	0	0	1	0	0.988333	1
TCGA-D3-A2JF	TCGA-D3-A2JF-06	skcm_tcga	1196	74	Male	Stage IA	0	0	0	0	0	5.16833	0
TCGA-D3-A2JG	TCGA-D3-A2JG-06	skcm_tcga	90	30	Female	Stage IIIA	0	0	0	1	0	9.45333	1
TCGA-D3-A2JH	TCGA-D3-A2JH-06	skcm_tcga	529	68	Male	Stage IB	0	0	0	1	0	3.50417	0
TCGA-D3-A2JK	TCGA-D3-A2JK-06	skcm_tcga	243	24	Male	Stage IIIC	0	0	0	1	0	1.0075	1
TCGA-D3-A2JL	TCGA-D3-A2JL-06	skcm_tcga	284	43	Female	I/II NOS	0	0	0	0	1	14.2875	0
TCGA-D3-A2JN	TCGA-D3-A2JN-06	skcm_tcga	289	46	Female	Stage III	0	0	0	1	0	5.53583	1
TCGA-D3-A2JO	TCGA-D3-A2JO-06	skcm_tcga	515	50	Female	Stage IIIC	0	0	0	0	1	5.5025	0
TCGA-D3-A2JP	TCGA-D3-A2JP-06	skcm_tcga	234	37	Male	Stage IIIC	0	0	0	1	0	4.96083	0
TCGA-D3-A3BZ	TCGA-D3-A3BZ-06	skcm_tcga	69	63	Male	Stage IIB	0	0	0	0	0	10.885	0
TCGA-D3-A3C1	TCGA-D3-A3C1-06	skcm_tcga	134	NA	Male	I/II NOS	0	0	0	1	0	NA	0
TCGA-D3-A3C3	TCGA-D3-A3C3-06	skcm_tcga	231	NA	Female	I/II NOS	0	0	0	1	0	NA	0
TCGA-D3-A3C6	TCGA-D3-A3C6-06	skcm_tcga	89	54	Female	Stage IB	0	0	0	1	0	4.835	1
TCGA-D3-A3C7	TCGA-D3-A3C7-06	skcm_tcga	802	57	Female	Stage III	0	0	0	1	0	3.91167	0
TCGA-D3-A3C8	TCGA-D3-A3C8-06	skcm_tcga	612	58	Female	Stage IIIC	0	0	0	0	0	3.8575	0
TCGA-D3-A3CB	TCGA-D3-A3CB-06	skcm_tcga	217	39	Male	I/II NOS	0	0	0	1	0	13.8658	0
TCGA-D3-A3CC	TCGA-D3-A3CC-06	skcm_tcga	33	69	Female	Stage IIC	0	0	0	0	0	7.23833	0
TCGA-D3-A3CE	TCGA-D3-A3CE-06	skcm_tcga	41	74	Female	Stage III	0	0	0	1	0	5.015	1
TCGA-D3-A3CF	TCGA-D3-A3CF-06	skcm_tcga	33	61	Female	Stage IIIC	0	0	0	0	0	2.0425	1
TCGA-D3-A3ML	TCGA-D3-A3ML-06	skcm_tcga	766	70	Male	Stage IIIA	0	0	0	0	1	1.155	1
TCGA-D3-A3MO	TCGA-D3-A3MO-06	skcm_tcga	61	47	Male	Stage III	0	0	0	1	0	0.7775	1
TCGA-D3-A3MR	TCGA-D3-A3MR-06	skcm_tcga	734	42	Male	Stage III	0	0	0	1	0	8.62667	0
TCGA-D3-A3MU	TCGA-D3-A3MU-06	skcm_tcga	424	53	Male	Stage IIIA	0	0	0	1	0	3.31	0
TCGA-D3-A3MV	TCGA-D3-A3MV-06	skcm_tcga	416	38	Female	Stage IIIB	0	0	0	0	1	3.7725	0
TCGA-D3-A51E	TCGA-D3-A51E-06	skcm_tcga	241	39	Female	I/II NOS	0	0	0	0	1	14.5583	0
TCGA-D3-A51F	TCGA-D3-A51F-06	skcm_tcga	111	51	Male	Stage IIIC	0	0	0	1	0	4.64	0
TCGA-D3-A51G	TCGA-D3-A51G-06	skcm_tcga	1000	NA	Male	Stage 0	0	0	0	0	1	NA	0
TCGA-D3-A51H	TCGA-D3-A51H-06	skcm_tcga	50	60	Male	Stage IIIC	0	0	0	0	0	4.6925	0
TCGA-D3-A51J	TCGA-D3-A51J-06	skcm_tcga	391	19	Male	Stage III	0	0	0	1	0	12.0842	0
TCGA-D3-A51K	TCGA-D3-A51K-06	skcm_tcga	31	51	Male	Stage IIIB	0	0	0	0	0	2.74333	0
TCGA-D3-A51N	TCGA-D3-A51N-06	skcm_tcga	93	56	Female	Stage IV	0	0	0	1	0	1.88333	0
TCGA-D3-A51R	TCGA-D3-A51R-06	skcm_tcga	590	60	Male	Stage IIA	0	0	0	0	1	5.31333	0
TCGA-D3-A51T	TCGA-D3-A51T-06	skcm_tcga	968	59	Female	Stage IIIC	1	0	1	1	0	2.23917	0
TCGA-D3-A5GL	TCGA-D3-A5GL-06	skcm_tcga	372	74	Male	Stage IB	0	0	0	0	0	10.4742	0
TCGA-D3-A5GN	TCGA-D3-A5GN-06	skcm_tcga	391	15	Female	Stage I	0	0	0	1	0	11.3033	0
TCGA-D3-A5GO	TCGA-D3-A5GO-06	skcm_tcga	1304	61	Male	Stage II	0	0	0	0	1	11.4842	0
TCGA-D3-A5GR	TCGA-D3-A5GR-06	skcm_tcga	218	23	Female	Stage III	0	0	0	1	0	14.8492	0
TCGA-D3-A5GS	TCGA-D3-A5GS-06	skcm_tcga	330	58	Male	Stage IV	0	0	0	1	0	1.51417	0
TCGA-D3-A5GT	TCGA-D3-A5GT-01	skcm_tcga	26	43	Male	Stage IIIC	0	0	0	1	0	1.33333	0
TCGA-D9-A148	TCGA-D9-A148-06	skcm_tcga	237	40	Male		0	0	0	1	0	12.6175	0
TCGA-D9-A149	TCGA-D9-A149-06	skcm_tcga	202	65	Female		0	0	0	0	0	4.5525	0
TCGA-D9-A1JW	TCGA-D9-A1JW-06	skcm_tcga	748	82	Male		0	0	0	1	0	0.304167	0
TCGA-D9-A1JX	TCGA-D9-A1JX-06	skcm_tcga	160	80	Female		0	0	0	1	0	0.591667	1
TCGA-D9-A3Z1	TCGA-D9-A3Z1-06	skcm_tcga	408	66	Male	Stage IIIC	0	0	0	0	1	1.28083	1
TCGA-D9-A3Z3	TCGA-D9-A3Z3-06	skcm_tcga	116	39	Female	Stage IIIB	0	0	0	1	0	1.85583	0
TCGA-D9-A3Z4	TCGA-D9-A3Z4-01	skcm_tcga	126	54	Male	Stage IIIC	0	0	0	0	1	1.42083	1
TCGA-D9-A4Z2	TCGA-D9-A4Z2-01	skcm_tcga	24	50	Male	Stage IIIC	0	0	0	1	0	0.52	1
TCGA-D9-A4Z3	TCGA-D9-A4Z3-01	skcm_tcga	683	73	Female	Stage IIIC	0	0	0	0	1	1.3825	0
TCGA-D9-A4Z5	TCGA-D9-A4Z5-01	skcm_tcga	71	68	Male	Stage IIB	0	0	0	1	0	0.596667	0
TCGA-D9-A6E9	TCGA-D9-A6E9-06	skcm_tcga	168	75	Female	Stage IIIA	0	0	0	1	0	0.824167	0
TCGA-D9-A6EA	TCGA-D9-A6EA-06	skcm_tcga	546	70	Male	Stage IIIC	0	0	0	0	1	2.09667	0
TCGA-D9-A6EC	TCGA-D9-A6EC-06	skcm_tcga	3890	56	Male	Stage IIIA	0	0	0	1	0	6.45833	0
TCGA-D9-A6EG	TCGA-D9-A6EG-06	skcm_tcga	74	56	Male	Stage IIIA	0	0	0	1	0	1.91083	1
TCGA-DA-A1HV	TCGA-DA-A1HV-06	skcm_tcga	1128	75	Female	Stage IIIB	0	0	0	0	1	6.37583	0
TCGA-DA-A1HW	TCGA-DA-A1HW-06	skcm_tcga	270	37	Female	Stage IIIB	0	0	0	1	0	3.00083	1
TCGA-DA-A1HY	TCGA-DA-A1HY-06	skcm_tcga	617	42	Male	Stage III	0	0	0	1	0	12.065	0
TCGA-DA-A1I0	TCGA-DA-A1I0-06	skcm_tcga	414	63	Male	Stage IV	0	0	0	1	0	1.6975	1
TCGA-DA-A1I1	TCGA-DA-A1I1-06	skcm_tcga	332	55	Male	Stage III	0	0	0	0	1	18.5283	0
TCGA-DA-A1I2	TCGA-DA-A1I2-06	skcm_tcga	106	45	Male	Stage III	0	0	0	1	0	14.7008	1
TCGA-DA-A1I4	TCGA-DA-A1I4-06	skcm_tcga	225	51	Male	Stage IIIC	0	0	0	1	0	2.9925	1
TCGA-DA-A1I5	TCGA-DA-A1I5-06	skcm_tcga	377	27	Female	Stage IV	0	0	0	1	0	11.2433	0
TCGA-DA-A1I7	TCGA-DA-A1I7-06	skcm_tcga	370	62	Male	Stage IIIB	0	0	0	1	0	7.4	0
TCGA-DA-A1I8	TCGA-DA-A1I8-06	skcm_tcga	145	63	Female	Stage IIC	0	0	0	1	0	4.49	1
TCGA-DA-A1IA	TCGA-DA-A1IA-06	skcm_tcga	281	32	Female	Stage IIIB	0	0	0	0	0	5.48917	1
TCGA-DA-A1IB	TCGA-DA-A1IB-06	skcm_tcga	25	69	Female	Stage IIIC	0	0	0	1	0	3.38083	1
TCGA-DA-A1IC	TCGA-DA-A1IC-06	skcm_tcga	791	81	Male	Stage IIIB	0	0	0	0	0	5.67	1
TCGA-DA-A3F2	TCGA-DA-A3F2-06	skcm_tcga	9	55	Male	Stage IIIB	0	0	0	0	0	2.825	1
TCGA-DA-A3F3	TCGA-DA-A3F3-06	skcm_tcga	269	52	Male	Stage IIIB	0	0	0	0	1	0.873333	1
TCGA-DA-A3F5	TCGA-DA-A3F5-06	skcm_tcga	297	45	Male	Stage I	0	0	0	1	0	18.8158	1
TCGA-DA-A3F8	TCGA-DA-A3F8-06	skcm_tcga	995	39	Male	Stage IIIB	0	0	0	1	0	3.61083	0
TCGA-EB-A1NK	TCGA-EB-A1NK-01	skcm_tcga	120	48	Male	Stage IIC	0	0	0	0	1	2.84417	0
TCGA-EB-A24C	TCGA-EB-A24C-01	skcm_tcga	27	56	Male		0	0	0	1	0	1.73	0
TCGA-EB-A24D	TCGA-EB-A24D-01	skcm_tcga	480	72	Male	Stage IIIB	0	0	0	1	0	1.76583	0
TCGA-EB-A299	TCGA-EB-A299-01	skcm_tcga	131	63	Male	Stage IIA	0	0	0	1	0	1.035	0
TCGA-EB-A3HV	TCGA-EB-A3HV-01	skcm_tcga	61	37	Male	Stage IIC	0	0	0	1	0	0.106667	0
TCGA-EB-A3XB	TCGA-EB-A3XB-01	skcm_tcga	427	63	Male	Stage II	0	0	0	1	0	2.17917	0
TCGA-EB-A3XC	TCGA-EB-A3XC-01	skcm_tcga	335	74	Male	Stage IIC	0	0	0	1	0	1.77917	0
TCGA-EB-A3XD	TCGA-EB-A3XD-01	skcm_tcga	343	53	Female	Stage IIC	0	0	0	1	0	3.17583	0
TCGA-EB-A3XE	TCGA-EB-A3XE-01	skcm_tcga	20	77	Female	Stage IIA	0	0	0	1	0	0.4925	0
TCGA-EB-A3XF	TCGA-EB-A3XF-01	skcm_tcga	327	57	Male	Stage IIC	0	0	0	1	0	0.760833	0
TCGA-EB-A3Y6	TCGA-EB-A3Y6-01	skcm_tcga	494	56	Female	Stage IIC	0	0	0	1	0	0.345	0
TCGA-EB-A3Y7	TCGA-EB-A3Y7-01	skcm_tcga	924	86	Female	Stage IIIB	0	0	0	0	0	0.8925	1
TCGA-EB-A41A	TCGA-EB-A41A-01	skcm_tcga	1519	90	Male	Stage IIC	0	0	0	0	0	0.7175	0
TCGA-EB-A41B	TCGA-EB-A41B-01	skcm_tcga	326	76	Female	Stage IIC	0	0	0	0	0	0.796667	0
TCGA-EB-A42Y	TCGA-EB-A42Y-01	skcm_tcga	70	73	Female	Stage IIC	0	0	0	0	0	1.97417	1
TCGA-EB-A42Z	TCGA-EB-A42Z-01	skcm_tcga	94	49	Male	Stage IIIC	0	0	0	1	0	1.2075	0
TCGA-EB-A430	TCGA-EB-A430-01	skcm_tcga	344	83	Male	Stage IIC	0	0	0	1	0	-0.00583333	0
TCGA-EB-A431	TCGA-EB-A431-01	skcm_tcga	1396	34	Male	Stage IIC	0	0	0	1	0	1.555	0
TCGA-EB-A44N	TCGA-EB-A44N-01	skcm_tcga	131	59	Male	Stage IIC	0	0	0	1	0	0.560833	1
TCGA-EB-A44O	TCGA-EB-A44O-01	skcm_tcga	412	69	Male	Stage IIB	0	0	0	0	1	0.221667	0
TCGA-EB-A44P	TCGA-EB-A44P-01	skcm_tcga	272	58	Female	Stage IIC	0	0	0	1	0	2.02833	0
TCGA-EB-A44Q	TCGA-EB-A44Q-06	skcm_tcga	53	51	Female	Stage IIIC	0	0	0	0	1	1.155	0
TCGA-EB-A44R	TCGA-EB-A44R-06	skcm_tcga	53	52	Male	Stage IIIB	0	0	0	0	1	0.8625	1
TCGA-EB-A4IQ	TCGA-EB-A4IQ-01	skcm_tcga	11	42	Female	Stage IIIB	0	0	0	0	0	1.74083	1
TCGA-EB-A4IS	TCGA-EB-A4IS-01	skcm_tcga	454	77	Male	Stage IIB	0	0	0	1	0	2.11917	0
TCGA-EB-A4OY	TCGA-EB-A4OY-01	skcm_tcga	62	65	Female	Stage IIIB	0	0	0	0	0	2.675	0
TCGA-EB-A4OZ	TCGA-EB-A4OZ-01	skcm_tcga	30	41	Female	Stage IIIC	0	0	0	1	0	1.6975	0
TCGA-EB-A4P0	TCGA-EB-A4P0-01	skcm_tcga	159	82	Male	Stage IIC	0	0	0	1	0	0.8925	1
TCGA-EB-A4XL	TCGA-EB-A4XL-01	skcm_tcga	388	56	Female	Stage IIC	0	0	0	0	1	2.1275	0
TCGA-EB-A551	TCGA-EB-A551-01	skcm_tcga	294	78	Female	Stage IIIC	0	0	0	0	1	1.615	0
TCGA-EB-A553	TCGA-EB-A553-01	skcm_tcga	285	62	Male	Stage IIC	0	0	0	1	0	0.618333	0
TCGA-EB-A57M	TCGA-EB-A57M-01	skcm_tcga	60	56	Male	Stage IIIB	0	0	0	0	0	1.2925	1
TCGA-EB-A5FP	TCGA-EB-A5FP-01	skcm_tcga	330	65	Female	Stage IV	0	0	0	1	0	1.2425	1
TCGA-EB-A5KH	TCGA-EB-A5KH-06	skcm_tcga	41	55	Male	Stage III	0	0	0	0	0	1.695	1
TCGA-EB-A5SE	TCGA-EB-A5SE-01	skcm_tcga	231	73	Male	Stage IIB	0	0	0	1	0	1.0975	1
TCGA-EB-A5SF	TCGA-EB-A5SF-01	skcm_tcga	35	78	Female	Stage IIC	0	0	0	0	0	1.01	1
TCGA-EB-A5SG	TCGA-EB-A5SG-06	skcm_tcga	245	57	Female		0	0	0	0	1	5.68333	0
TCGA-EB-A5SH	TCGA-EB-A5SH-06	skcm_tcga	96	60	Female	Stage III	0	0	0	0	0	4.49833	0
TCGA-EB-A5UL	TCGA-EB-A5UL-06	skcm_tcga	399	71	Male	Stage III	0	0	0	0	1	2.43917	0
TCGA-EB-A5UM	TCGA-EB-A5UM-01	skcm_tcga	480	48	Female	Stage IIC	1	0	1	0	0	2.1325	0
TCGA-EB-A5UN	TCGA-EB-A5UN-06	skcm_tcga	625	49	Male	Stage IIC	0	0	0	1	0	4.90583	0
TCGA-EB-A5VU	TCGA-EB-A5VU-01	skcm_tcga	53	56	Male	Stage IIIB	0	0	0	0	1	0.879167	1
TCGA-EB-A5VV	TCGA-EB-A5VV-06	skcm_tcga	9	74	Female	Stage IIIB	0	0	0	0	0	0.585833	0
TCGA-EB-A6L9	TCGA-EB-A6L9-06	skcm_tcga	26	55	Male	Stage IIIC	0	0	0	0	0	3.03583	0
TCGA-EB-A6QY	TCGA-EB-A6QY-01	skcm_tcga	518	71	Male	Stage IIC	0	0	0	1	0	1.04583	0
TCGA-EB-A6QZ	TCGA-EB-A6QZ-01	skcm_tcga	232	76	Female	Stage IIA	0	0	0	1	0	0.963333	1
TCGA-EB-A6R0	TCGA-EB-A6R0-01	skcm_tcga	325	58	Female	Stage IIC	0	0	0	1	0	1.66417	1
TCGA-EE-A17X	TCGA-EE-A17X-06	skcm_tcga	673	54	Male	Stage IA	0	0	0	0	1	2.48333	1
TCGA-EE-A17Y	TCGA-EE-A17Y-06	skcm_tcga	139	69	Male	Stage IIIB	0	0	0	1	0	2.26667	1
TCGA-EE-A17Z	TCGA-EE-A17Z-06	skcm_tcga	31	57	Male	Stage IIB	0	0	0	0	0	0.72	1
TCGA-EE-A180	TCGA-EE-A180-06	skcm_tcga	455	69	Male	Stage III	0	0	0	0	0	7.90917	1
TCGA-EE-A181	TCGA-EE-A181-06	skcm_tcga	2492	82	Female	Stage II	0	0	0	1	0	2.80917	1
TCGA-EE-A182	TCGA-EE-A182-06	skcm_tcga	1191	84	Female	Stage IIIC	0	0	0	0	0	1.22333	1
TCGA-EE-A183	TCGA-EE-A183-06	skcm_tcga	656	48	Male	Stage 0	0	0	0	1	0	2.23917	1
TCGA-EE-A184	TCGA-EE-A184-06	skcm_tcga	251	72	Male	Stage IB	0	0	0	0	1	5.675	1
TCGA-EE-A185	TCGA-EE-A185-06	skcm_tcga	163	55	Female	Stage IIIC	0	0	0	0	1	0.413333	1
TCGA-EE-A20B	TCGA-EE-A20B-06	skcm_tcga	157	66	Female	Stage II	0	0	0	1	0	11.1425	0
TCGA-EE-A20C	TCGA-EE-A20C-06	skcm_tcga	1728	59	Male	Stage 0	0	0	0	0	1	12.5958	1
TCGA-EE-A20F	TCGA-EE-A20F-06	skcm_tcga	396	53	Male	Stage I	0	0	0	1	0	7.62417	0
TCGA-EE-A20H	TCGA-EE-A20H-06	skcm_tcga	504	56	Male	Stage I	0	0	0	1	0	14.0108	1
TCGA-EE-A20I	TCGA-EE-A20I-06	skcm_tcga	20	79	Male	Stage IV	0	0	0	0	0	1.1275	1
TCGA-EE-A29A	TCGA-EE-A29A-06	skcm_tcga	214	68	Male	Stage IIIA	0	0	0	1	0	5.275	1
TCGA-EE-A29B	TCGA-EE-A29B-06	skcm_tcga	469	67	Male	Stage IIB	1	0	1	0	0	7.085	1
TCGA-EE-A29C	TCGA-EE-A29C-06	skcm_tcga	353	20	Male	Stage IB	0	0	0	1	0	6.57583	1
TCGA-EE-A29D	TCGA-EE-A29D-06	skcm_tcga	3065	87	Male	Stage IIIC	0	0	0	0	0	1.16333	1
TCGA-EE-A29E	TCGA-EE-A29E-06	skcm_tcga	2873	54	Male	Stage IIIB	0	0	0	1	0	5.31083	0
TCGA-EE-A29G	TCGA-EE-A29G-06	skcm_tcga	341	53	Male	Stage IIIA	0	0	0	0	1	6.00083	1
TCGA-EE-A29H	TCGA-EE-A29H-06	skcm_tcga	274	59	Female	Stage IA	0	0	0	1	0	5.3825	0
TCGA-EE-A29L	TCGA-EE-A29L-06	skcm_tcga	1633	78	Male	Stage IIIC	0	0	0	0	1	0.216667	1
TCGA-EE-A29M	TCGA-EE-A29M-06	skcm_tcga	1939	33	Female	Stage IB	0	0	0	1	0	4.73333	0
TCGA-EE-A29N	TCGA-EE-A29N-06	skcm_tcga	528	78	Male	I/II NOS	0	0	0	1	0	1.54917	1
TCGA-EE-A29P	TCGA-EE-A29P-06	skcm_tcga	256	73	Female	Stage IIC	0	0	0	1	0	4.6975	0
TCGA-EE-A29Q	TCGA-EE-A29Q-06	skcm_tcga	242	70	Female	Stage IIB	0	0	0	0	1	5.5575	1
TCGA-EE-A29R	TCGA-EE-A29R-06	skcm_tcga	550	48	Female	Stage IIIC	0	0	0	0	1	1.20417	0
TCGA-EE-A29S	TCGA-EE-A29S-06	skcm_tcga	871	79	Male	Stage IIA	0	0	0	0	1	5.10333	1
TCGA-EE-A29T	TCGA-EE-A29T-06	skcm_tcga	326	51	Female		0	0	0	1	0	30.8042	0
TCGA-EE-A29V	TCGA-EE-A29V-06	skcm_tcga	849	85	Male	Stage IIIC	0	1	1	0	1	2.15417	1
TCGA-EE-A29W	TCGA-EE-A29W-06	skcm_tcga	70	42	Male	Stage 0	0	0	0	1	0	16.24	0
TCGA-EE-A29X	TCGA-EE-A29X-06	skcm_tcga	118	58	Female	Stage IB	0	1	1	0	1	1.49167	1
TCGA-EE-A2A0	TCGA-EE-A2A0-06	skcm_tcga	362	77	Female	Stage IIA	0	0	0	1	0	3.89833	1
TCGA-EE-A2A1	TCGA-EE-A2A1-06	skcm_tcga	335	46	Male	Stage IB	0	0	0	0	1	9.65583	0
TCGA-EE-A2A2	TCGA-EE-A2A2-06	skcm_tcga	1474	71	Male	Stage IIIC	0	0	0	0	1	4.96583	0
TCGA-EE-A2A5	TCGA-EE-A2A5-06	skcm_tcga	280	43	Male	Stage IB	0	0	0	0	1	3.27167	1
TCGA-EE-A2A6	TCGA-EE-A2A6-06	skcm_tcga	254	43	Male	Stage IA	0	0	0	1	0	7.1725	0
TCGA-EE-A2GB	TCGA-EE-A2GB-06	skcm_tcga	558	51	Male	Stage IIIB	0	0	0	1	0	4.93583	0
TCGA-EE-A2GC	TCGA-EE-A2GC-06	skcm_tcga	1902	82	Male	Stage IIB	0	0	0	1	0	5.615	0
TCGA-EE-A2GD	TCGA-EE-A2GD-06	skcm_tcga	463	58	Female	Stage IIB	0	0	0	0	1	28.3233	1
TCGA-EE-A2GE	TCGA-EE-A2GE-06	skcm_tcga	208	44	Male	Stage I	0	0	0	1	0	14.4708	0
TCGA-EE-A2GH	TCGA-EE-A2GH-06	skcm_tcga	275	34	Male	Stage I	0	0	0	1	0	18.3392	0
TCGA-EE-A2GI	TCGA-EE-A2GI-06	skcm_tcga	1299	39	Male	Stage IA	0	0	0	0	0	4.0575	0
TCGA-EE-A2GJ	TCGA-EE-A2GJ-06	skcm_tcga	928	83	Male	Stage IA	0	0	0	1	1	8.94083	1
TCGA-EE-A2GK	TCGA-EE-A2GK-06	skcm_tcga	7	46	Female	Stage I	0	0	0	0	0	4.55833	0
TCGA-EE-A2GL	TCGA-EE-A2GL-06	skcm_tcga	298	40	Female	Stage IIA	0	0	0	0	1	6.63333	0
TCGA-EE-A2GM	TCGA-EE-A2GM-06	skcm_tcga	602	70	Female	Stage IIC	0	0	0	1	1	6.28583	0
TCGA-EE-A2GN	TCGA-EE-A2GN-06	skcm_tcga	374	67	Male	Stage IIA	0	0	0	0	1	8.50333	1
TCGA-EE-A2GO	TCGA-EE-A2GO-06	skcm_tcga	1585	66	Female	Stage II	0	0	0	1	0	10.5592	0
TCGA-EE-A2GP	TCGA-EE-A2GP-06	skcm_tcga	517	80	Male	Stage IIIB	0	0	0	0	1	1.15833	1
TCGA-EE-A2GR	TCGA-EE-A2GR-06	skcm_tcga	1323	78	Male	Stage II	0	0	0	0	0	3.56167	1
TCGA-EE-A2GS	TCGA-EE-A2GS-06	skcm_tcga	296	28	Female	Stage IB	0	0	0	1	0	6.76167	1
TCGA-EE-A2GT	TCGA-EE-A2GT-06	skcm_tcga	289	77	Male	Stage IIA	0	0	0	1	0	3.73667	0
TCGA-EE-A2GU	TCGA-EE-A2GU-06	skcm_tcga	490	65	Female	Stage IA	0	0	0	0	1	7.895	0
TCGA-EE-A2M5	TCGA-EE-A2M5-06	skcm_tcga	1648	49	Male	Stage I	0	0	0	1	0	1.80417	1
TCGA-EE-A2M6	TCGA-EE-A2M6-06	skcm_tcga	458	61	Male	Stage I	0	0	0	1	0	10.7642	0
TCGA-EE-A2M7	TCGA-EE-A2M7-06	skcm_tcga	52	66	Male	Stage II	0	0	0	1	0	2.40083	1
TCGA-EE-A2M8	TCGA-EE-A2M8-06	skcm_tcga	94	54	Female	Stage III	0	0	0	1	0	1.645	1
TCGA-EE-A2MC	TCGA-EE-A2MC-06	skcm_tcga	643	73	Male	Stage I	0	0	0	0	1	5.1225	1
TCGA-EE-A2MD	TCGA-EE-A2MD-06	skcm_tcga	1381	52	Male	Stage II	0	0	0	0	1	3.93667	1
TCGA-EE-A2ME	TCGA-EE-A2ME-06	skcm_tcga	51	51	Male	Stage I	0	0	0	1	0	8.59917	1
TCGA-EE-A2MF	TCGA-EE-A2MF-06	skcm_tcga	636	39	Female	Stage I	0	0	0	0	1	22.3775	1
TCGA-EE-A2MG	TCGA-EE-A2MG-06	skcm_tcga	184	23	Male	Stage I	0	0	0	1	0	8.59333	1
TCGA-EE-A2MH	TCGA-EE-A2MH-06	skcm_tcga	117	66	Male	Stage III	0	0	0	1	0	1.4125	1
TCGA-EE-A2MI	TCGA-EE-A2MI-06	skcm_tcga	881	43	Male	Stage IIB	0	0	0	0	0	17.0417	1
TCGA-EE-A2MJ	TCGA-EE-A2MJ-06	skcm_tcga	1919	60	Male	Stage III	0	0	0	0	0	8.01333	1
TCGA-EE-A2MK	TCGA-EE-A2MK-06	skcm_tcga	247	18	Female	Stage III	0	0	0	1	0	15.0217	0
TCGA-EE-A2ML	TCGA-EE-A2ML-06	skcm_tcga	481	35	Male	Stage II	0	0	0	0	1	18.0408	1
TCGA-EE-A2MM	TCGA-EE-A2MM-06	skcm_tcga	460	63	Female	Stage I	0	0	0	0	1	13.9808	1
TCGA-EE-A2MN	TCGA-EE-A2MN-06	skcm_tcga	121	58	Male	Stage I	0	0	0	0	1	3.95833	1
TCGA-EE-A2MP	TCGA-EE-A2MP-06	skcm_tcga	255	34	Female	Stage I	0	0	0	1	0	20.705	0
TCGA-EE-A2MQ	TCGA-EE-A2MQ-06	skcm_tcga	224	70	Female	Stage IIIA	0	0	0	1	0	3.6	1
TCGA-EE-A2MR	TCGA-EE-A2MR-06	skcm_tcga	3944	61	Male	Stage I	0	0	0	0	0	11.1917	0
TCGA-EE-A2MS	TCGA-EE-A2MS-06	skcm_tcga	2310	72	Male	Stage II	0	0	0	0	0	13.5292	0
TCGA-EE-A2MT	TCGA-EE-A2MT-06	skcm_tcga	761	45	Male	Stage IB	1	0	1	0	0	5.93	0
TCGA-EE-A2MU	TCGA-EE-A2MU-06	skcm_tcga	582	71	Male	Stage IA	0	0	0	0	1	4.435	0
TCGA-EE-A3AA	TCGA-EE-A3AA-06	skcm_tcga	1465	47	Male	Stage III	0	0	0	1	0	10.3508	0
TCGA-EE-A3AB	TCGA-EE-A3AB-06	skcm_tcga	581	30	Male	Stage III	0	0	0	1	0	10.2192	0
TCGA-EE-A3AC	TCGA-EE-A3AC-06	skcm_tcga	841	47	Male	Stage III	0	0	0	0	1	5.3325	0
TCGA-EE-A3AD	TCGA-EE-A3AD-06	skcm_tcga	357	50	Male	Stage III	0	0	0	1	0	2.39583	1
TCGA-EE-A3AE	TCGA-EE-A3AE-06	skcm_tcga	1168	52	Female	Stage IA	0	0	0	0	0	4.53917	0
TCGA-EE-A3AF	TCGA-EE-A3AF-06	skcm_tcga	859	48	Female	Stage IIIC	0	0	0	1	0	1.15	1
TCGA-EE-A3AG	TCGA-EE-A3AG-06	skcm_tcga	1353	25	Male	Stage III	0	0	0	1	0	3.46333	1
TCGA-EE-A3AH	TCGA-EE-A3AH-06	skcm_tcga	347	30	Male	Stage II	0	0	0	1	0	11.5583	1
TCGA-EE-A3J3	TCGA-EE-A3J3-06	skcm_tcga	144	42	Male	Stage IB	0	0	0	1	0	14.3367	1
TCGA-EE-A3J4	TCGA-EE-A3J4-06	skcm_tcga	290	72	Male	Stage II	0	0	0	1	0	10.5917	1
TCGA-EE-A3J5	TCGA-EE-A3J5-06	skcm_tcga	1805	71	Male	Stage III	0	0	0	0	0	3.0775	1
TCGA-EE-A3J7	TCGA-EE-A3J7-06	skcm_tcga	842	43	Male	Stage I	0	0	0	0	1	5.33583	0
TCGA-EE-A3J8	TCGA-EE-A3J8-06	skcm_tcga	231	59	Male	Stage IIIA	0	0	0	0	1	2.85833	1
TCGA-EE-A3JA	TCGA-EE-A3JA-06	skcm_tcga	821	44	Male	Stage IB	0	0	0	0	1	4.42917	1
TCGA-EE-A3JB	TCGA-EE-A3JB-06	skcm_tcga	529	60	Female	Stage III	0	0	0	1	0	16.8033	0
TCGA-EE-A3JD	TCGA-EE-A3JD-06	skcm_tcga	2506	70	Male	Stage III	0	0	0	1	0	2.2775	1
TCGA-EE-A3JE	TCGA-EE-A3JE-06	skcm_tcga	257	75	Male	Stage IIIB	0	0	0	1	0	4.27583	0
TCGA-EE-A3JH	TCGA-EE-A3JH-06	skcm_tcga	156	54	Male	Stage IB	0	0	0	1	0	11.1858	0
TCGA-EE-A3JI	TCGA-EE-A3JI-06	skcm_tcga	1026	48	Male	Stage I	0	0	0	0	1	12.7242	1
TCGA-ER-A193	TCGA-ER-A193-06	skcm_tcga	1633	62	Male	Stage IIB	0	0	0	1	0	2.61417	1
TCGA-ER-A194	TCGA-ER-A194-01	skcm_tcga	1125	77	Male		0	0	0	0	0	3.70667	1
TCGA-ER-A195	TCGA-ER-A195-06	skcm_tcga	208	46	Male		0	0	0	0	1	2.95083	1
TCGA-ER-A196	TCGA-ER-A196-01	skcm_tcga	26	64	Female	Stage IIC	0	0	0	0	0	4.88667	0
TCGA-ER-A197	TCGA-ER-A197-06	skcm_tcga	45	83	Female	Stage IIIB	0	0	0	0	0	1.16083	1
TCGA-ER-A198	TCGA-ER-A198-06	skcm_tcga	404	45	Male		0	0	0	1	0	4.22667	1
TCGA-ER-A199	TCGA-ER-A199-06	skcm_tcga	241	86	Female	Stage IIIC	0	0	0	0	1	0.764167	1
TCGA-ER-A19A	TCGA-ER-A19A-06	skcm_tcga	348	79	Male	Stage IV	0	0	0	0	0	6.47417	0
TCGA-ER-A19B	TCGA-ER-A19B-06	skcm_tcga	109	42	Male		0	0	0	1	0	8.19333	1
TCGA-ER-A19C	TCGA-ER-A19C-06	skcm_tcga	70	77	Male	Stage I	0	0	0	1	0	4.07083	1
TCGA-ER-A19D	TCGA-ER-A19D-06	skcm_tcga	368	46	Female	Stage IB	0	0	0	0	1	1.04833	1
TCGA-ER-A19E	TCGA-ER-A19E-06	skcm_tcga	389	36	Female	Stage IB	0	0	0	1	0	1.08417	1
TCGA-ER-A19F	TCGA-ER-A19F-06	skcm_tcga	815	82	Male		0	0	0	1	0	2.19583	1
TCGA-ER-A19G	TCGA-ER-A19G-06	skcm_tcga	427	48	Female		0	0	0	1	0	25.1533	0
TCGA-ER-A19H	TCGA-ER-A19H-06	skcm_tcga	217	40	Male		0	0	0	1	0	12.6858	1
TCGA-ER-A19J	TCGA-ER-A19J-06	skcm_tcga	184	54	Male	Stage IV	0	0	0	1	0	0.536667	1
TCGA-ER-A19K	TCGA-ER-A19K-01	skcm_tcga	311	79	Female	Stage IIC	0	0	0	1	0	1.28417	1
TCGA-ER-A19L	TCGA-ER-A19L-06	skcm_tcga	52	35	Male		0	0	0	0	0	10.9508	1
TCGA-ER-A19M	TCGA-ER-A19M-06	skcm_tcga	391	36	Male	Stage IB	0	0	0	1	0	5.08417	1
TCGA-ER-A19N	TCGA-ER-A19N-06	skcm_tcga	413	47	Male		0	0	0	0	1	3.67083	1
TCGA-ER-A19O	TCGA-ER-A19O-06	skcm_tcga	152	56	Male	Stage IIIB	0	0	0	1	0	NA	1
TCGA-ER-A19P	TCGA-ER-A19P-06	skcm_tcga	1580	47	Female		0	0	0	1	0	13.4967	1
TCGA-ER-A19Q	TCGA-ER-A19Q-06	skcm_tcga	105	37	Female		0	0	0	1	0	4.2375	1
TCGA-ER-A19S	TCGA-ER-A19S-06	skcm_tcga	189	81	Female		0	0	0	1	0	4.12	0
TCGA-ER-A19W	TCGA-ER-A19W-06	skcm_tcga	278	48	Female		0	0	0	0	1	12.3383	1
TCGA-ER-A1A1	TCGA-ER-A1A1-06	skcm_tcga	219	58	Male	Stage IIIC	0	0	0	0	0	8.74917	0
TCGA-ER-A2NB	TCGA-ER-A2NB-01	skcm_tcga	78	57	Male	Stage IIIB	0	0	0	0	1	2.34583	1
TCGA-ER-A2NC	TCGA-ER-A2NC-06	skcm_tcga	325	50	Male	Stage IB	0	0	0	1	1	3.64917	1
TCGA-ER-A2ND	TCGA-ER-A2ND-06	skcm_tcga	101	57	Female	Stage IIIC	0	0	0	1	0	1.94333	1
TCGA-ER-A2NE	TCGA-ER-A2NE-06	skcm_tcga	121	39	Male	Stage 0	0	0	0	0	1	1.67833	1
TCGA-ER-A2NG	TCGA-ER-A2NG-06	skcm_tcga	218	43	Female	Stage IIIC	0	0	0	1	0	4.07917	1
TCGA-ER-A2NH	TCGA-ER-A2NH-06	skcm_tcga	256	49	Male	Stage IIIC	0	0	0	0	1	3.46	0
TCGA-ER-A3ES	TCGA-ER-A3ES-06	skcm_tcga	38	25	Male		0	0	0	0	0	20.5708	1
TCGA-ER-A3ET	TCGA-ER-A3ET-06	skcm_tcga	100	64	Female	Stage IIIA	0	0	0	0	0	7.745	1
TCGA-ER-A3EV	TCGA-ER-A3EV-06	skcm_tcga	98	55	Male	Stage III	0	0	0	0	0	3.91167	1
TCGA-ER-A3PL	TCGA-ER-A3PL-06	skcm_tcga	296	30	Male	Stage IV	0	0	0	1	0	2.765	0
TCGA-ER-A42H	TCGA-ER-A42H-01	skcm_tcga	55	76	Male		0	0	0	0	0	1.16583	1
TCGA-ER-A42K	TCGA-ER-A42K-06	skcm_tcga	164	40	Female	Stage IIIC	0	0	0	1	0	1.07833	1
TCGA-ER-A42L	TCGA-ER-A42L-06	skcm_tcga	817	49	Male	Stage II	0	0	0	1	0	12.41	0
TCGA-FR-A2OS	TCGA-FR-A2OS-01	skcm_tcga	32	49	Female	Stage IIC	0	0	0	0	0	1.0075	1
TCGA-FR-A3R1	TCGA-FR-A3R1-01	skcm_tcga	411	69	Male	Stage IIC	0	0	0	0	0	1.875	0
TCGA-FR-A3YN	TCGA-FR-A3YN-06	skcm_tcga	466	44	Male	Stage IB	0	0	0	0	1	7.74167	0
TCGA-FR-A3YO	TCGA-FR-A3YO-06	skcm_tcga	699	NA	Female	I/II NOS	0	0	0	1	0	NA	0
TCGA-FR-A44A	TCGA-FR-A44A-06	skcm_tcga	243	29	Female	Stage II	0	0	0	1	0	14.5067	0
TCGA-FR-A69P	TCGA-FR-A69P-06	skcm_tcga	191	34	Female	Stage IIIC	0	0	0	0	1	1.30833	0
TCGA-FR-A726	TCGA-FR-A726-01	skcm_tcga	6476	90	Male	Stage IIC	0	0	0	0	0	0.835	1
TCGA-FR-A728	TCGA-FR-A728-01	skcm_tcga	350	54	Female	Stage IIIB	0	0	0	1	0	1.59583	0
TCGA-FS-A1YW	TCGA-FS-A1YW-06	skcm_tcga	137	52	Male	Stage IB	0	0	0	0	1	18.0625	1
TCGA-FS-A1YX	TCGA-FS-A1YX-06	skcm_tcga	27	39	Female	Stage I	0	0	0	1	0	4.04583	1
TCGA-FS-A1YY	TCGA-FS-A1YY-06	skcm_tcga	169	55	Female	Stage IIA	0	0	0	1	0	19.035	1
TCGA-FS-A1Z0	TCGA-FS-A1Z0-06	skcm_tcga	234	32	Female	Stage IA	0	0	0	0	1	16.875	1
TCGA-FS-A1Z3	TCGA-FS-A1Z3-06	skcm_tcga	865	72	Female	Stage IV	0	0	0	0	1	1.74083	1
TCGA-FS-A1Z4	TCGA-FS-A1Z4-06	skcm_tcga	41	62	Male	Stage I	0	0	0	0	0	2.33833	1
TCGA-FS-A1Z7	TCGA-FS-A1Z7-06	skcm_tcga	161	19	Male	Stage IIIC	0	0	0	1	0	0.649167	1
TCGA-FS-A1ZA	TCGA-FS-A1ZA-06	skcm_tcga	992	45	Female	Stage IIIB	0	0	0	0	0	2.3075	1
TCGA-FS-A1ZB	TCGA-FS-A1ZB-06	skcm_tcga	200	57	Male	Stage II	0	0	0	0	1	4.06833	1
TCGA-FS-A1ZC	TCGA-FS-A1ZC-06	skcm_tcga	570	51	Male	I/II NOS	0	0	0	1	0	29.7583	1
TCGA-FS-A1ZD	TCGA-FS-A1ZD-06	skcm_tcga	223	63	Male	Stage IIA	0	0	0	1	0	4.45667	1
TCGA-FS-A1ZE	TCGA-FS-A1ZE-06	skcm_tcga	129	40	Male	Stage IIC	0	0	0	0	1	3.86833	1
TCGA-FS-A1ZF	TCGA-FS-A1ZF-06	skcm_tcga	167	78	Female	Stage IIC	0	0	0	1	0	1.28667	1
TCGA-FS-A1ZG	TCGA-FS-A1ZG-06	skcm_tcga	30	60	Female	Stage IIIC	1	0	1	0	0	0.8075	1
TCGA-FS-A1ZH	TCGA-FS-A1ZH-06	skcm_tcga	34	71	Female	Stage IV	0	0	0	1	0	2.72667	1
TCGA-FS-A1ZJ	TCGA-FS-A1ZJ-06	skcm_tcga	64	75	Female	Stage I	0	0	0	0	0	3.945	1
TCGA-FS-A1ZK	TCGA-FS-A1ZK-06	skcm_tcga	1297	68	Male	Stage II	1	0	1	0	0	1.99333	1
TCGA-FS-A1ZM	TCGA-FS-A1ZM-06	skcm_tcga	215	74	Male	Stage III	0	0	0	1	0	8.43167	0
TCGA-FS-A1ZN	TCGA-FS-A1ZN-01	skcm_tcga	87	43	Male	Stage IIIA	0	0	0	1	0	1.99833	1
TCGA-FS-A1ZP	TCGA-FS-A1ZP-06	skcm_tcga	353	52	Male	Stage II	0	0	0	0	1	6.2225	1
TCGA-FS-A1ZQ	TCGA-FS-A1ZQ-06	skcm_tcga	405	31	Male	I/II NOS	0	0	0	0	1	11.12	1
TCGA-FS-A1ZR	TCGA-FS-A1ZR-06	skcm_tcga	121	36	Male	Stage II	0	0	0	1	0	0.95	1
TCGA-FS-A1ZS	TCGA-FS-A1ZS-06	skcm_tcga	226	54	Male	Stage I	0	0	0	1	0	12.3908	0
TCGA-FS-A1ZT	TCGA-FS-A1ZT-06	skcm_tcga	147	55	Male	Stage III	0	0	0	0	1	4.42667	0
TCGA-FS-A1ZU	TCGA-FS-A1ZU-06	skcm_tcga	42	70	Female	Stage IIC	0	0	0	0	0	2.21167	1
TCGA-FS-A1ZW	TCGA-FS-A1ZW-06	skcm_tcga	553	65	Male	Stage IIIB	0	0	0	0	1	4.12	0
TCGA-FS-A1ZY	TCGA-FS-A1ZY-06	skcm_tcga	28	71	Male	Stage IIB	0	0	0	0	1	2.25583	1
TCGA-FS-A1ZZ	TCGA-FS-A1ZZ-06	skcm_tcga	1229	54	Female	Stage IIB	0	0	0	1	1	2.25	1
TCGA-FS-A4F4	TCGA-FS-A4F4-06	skcm_tcga	41	64	Male	Stage II	0	0	0	0	0	5.55167	1
TCGA-FS-A4F5	TCGA-FS-A4F5-06	skcm_tcga	648	77	Female	Stage IB	0	0	0	0	1	2.3925	1
TCGA-FS-A4F8	TCGA-FS-A4F8-06	skcm_tcga	161	52	Male	Stage I	0	0	0	1	0	14.5583	1
TCGA-FS-A4F9	TCGA-FS-A4F9-06	skcm_tcga	375	80	Male	Stage IIIC	0	0	0	0	1	2.83333	0
TCGA-FS-A4FB	TCGA-FS-A4FB-06	skcm_tcga	163	46	Female	Stage III	0	0	0	1	0	2.22583	1
TCGA-FS-A4FC	TCGA-FS-A4FC-06	skcm_tcga	598	75	Female	Stage IIA	0	0	0	0	1	4.53083	1
TCGA-FS-A4FD	TCGA-FS-A4FD-06	skcm_tcga	380	39	Male	Stage IIIC	0	0	0	0	1	6.71833	1
TCGA-FW-A3I3	TCGA-FW-A3I3-06	skcm_tcga	63	59	Female	Stage IV	0	0	0	0	0	1.45333	0
TCGA-FW-A3R5	TCGA-FW-A3R5-06	skcm_tcga	15939	68	Male	Stage III	0	0	0	1	0	3.0775	0
TCGA-FW-A3TU	TCGA-FW-A3TU-06	skcm_tcga	639	72	Female		0	0	0	0	0	4.62917	1
TCGA-FW-A3TV	TCGA-FW-A3TV-06	skcm_tcga	277	57	Female	Stage IIIB	0	0	0	1	0	1.125	0
TCGA-FW-A5DX	TCGA-FW-A5DX-01	skcm_tcga	166	71	Male	Stage IIIC	0	0	0	1	0	1.75167	0
TCGA-FW-A5DY	TCGA-FW-A5DY-06	skcm_tcga	195	48	Female	Stage III	0	0	0	1	0	1.60667	0
TCGA-GF-A2C7	TCGA-GF-A2C7-01	skcm_tcga	66	48	Male	Stage IIC	0	0	0	1	0	0.0575	0
TCGA-GF-A3OT	TCGA-GF-A3OT-06	skcm_tcga	451	58	Female	Stage IIIC	0	0	0	0	1	0.824167	0
TCGA-GF-A6C8	TCGA-GF-A6C8-06	skcm_tcga	325	62	Female	Stage IIB	0	0	0	1	0	0.17	0
TCGA-GF-A6C9	TCGA-GF-A6C9-06	skcm_tcga	2762	78	Male	Stage IIIB	0	0	0	1	1	1.31417	0
TCGA-GF-A769	TCGA-GF-A769-01	skcm_tcga	131	39	Male	Stage IIC	0	0	0	1	0	2.92917	1
TCGA-GN-A262	TCGA-GN-A262-06	skcm_tcga	299	47	Female		0	0	0	1	0	11.6483	0
TCGA-GN-A263	TCGA-GN-A263-01	skcm_tcga	381	24	Male	Stage IV	0	0	0	1	0	1.27833	1
TCGA-GN-A264	TCGA-GN-A264-06	skcm_tcga	52	60	Male		0	0	0	0	0	9.82	1
TCGA-GN-A265	TCGA-GN-A265-06	skcm_tcga	248	53	Male		0	0	0	1	0	8.07083	0
TCGA-GN-A266	TCGA-GN-A266-06	skcm_tcga	3181	45	Male		0	1	1	0	0	0.843333	1
TCGA-GN-A267	TCGA-GN-A267-06	skcm_tcga	350	38	Male	Stage IIIA	0	0	0	0	1	5.36583	1
TCGA-GN-A268	TCGA-GN-A268-06	skcm_tcga	292	83	Female	Stage IIB	0	0	0	0	1	5.22917	1
TCGA-GN-A269	TCGA-GN-A269-01	skcm_tcga	582	70	Male	Stage IIIC	0	0	0	0	0	0.465	1
TCGA-GN-A26A	TCGA-GN-A26A-06	skcm_tcga	279	63	Female	Stage IIIA	0	0	0	1	0	2.705	1
TCGA-GN-A26C	TCGA-GN-A26C-01	skcm_tcga	1528	77	Male	Stage IIIC	0	0	0	0	0	2.2475	1
TCGA-GN-A26D	TCGA-GN-A26D-06	skcm_tcga	50	72	Female	Stage IIC	0	0	0	0	0	3.99667	1
TCGA-GN-A4U3	TCGA-GN-A4U3-06	skcm_tcga	257	30	Male	Stage III	0	0	0	0	1	10.1508	0
TCGA-GN-A4U4	TCGA-GN-A4U4-06	skcm_tcga	566	73	Male	Stage IIA	0	0	0	0	1	3.27667	0
TCGA-GN-A4U5	TCGA-GN-A4U5-01	skcm_tcga	277	61	Female	Stage IB	0	0	0	1	0	3.165	0
TCGA-GN-A4U7	TCGA-GN-A4U7-06	skcm_tcga	222	56	Female	Stage IIIC	0	0	0	1	0	0.8675	1
TCGA-GN-A4U8	TCGA-GN-A4U8-06	skcm_tcga	337	51	Male		0	0	0	1	0	4.07083	0
TCGA-GN-A4U9	TCGA-GN-A4U9-06	skcm_tcga	67	71	Male	Stage IIIC	0	0	0	0	1	1.8425	1
TCGA-IH-A3EA	TCGA-IH-A3EA-01	skcm_tcga	1261	61	Male	Stage IIC	0	0	0	1	0	1.43417	0
TCGA-OD-A75X	TCGA-OD-A75X-06	skcm_tcga	867	49	Male		0	0	0	1	0	24.8058	1
TCGA-QB-A6FS	TCGA-QB-A6FS-06	skcm_tcga	962	49	Male	Stage IIIC	0	0	0	1	0	0.6025	0
TCGA-RP-A690	TCGA-RP-A690-06	skcm_tcga	16	66	Female		0	0	0	0	0	0.0166667	0
TCGA-RP-A693	TCGA-RP-A693-06	skcm_tcga	678	77	Male	Stage IV	0	0	0	0	0	0.0275	0
TCGA-RP-A694	TCGA-RP-A694-06	skcm_tcga	577	71	Male	Stage IV	0	0	0	0	0	0.0575	0
TCGA-RP-A695	TCGA-RP-A695-06	skcm_tcga	718	NA	Male	Stage IV	0	0	0	0	1	NA	0

## Sheet: SupplementaryTable3
Supplementary Table 3. List of cancer driver genes included in the custom capture bait used on the (n=18) external validation samples.
MEL_CODING_GENES
MRPL33
MRPS5
JAK2
RASSF2
ACD
ADAMTS18
ARIH2OS
BCL2L12
CASP8
CCDC28A
CDH2
COL9A2
DCC
EMG1
FCRL1
FSIP1
GNAI2
IL36A
ITGA4
KNSTRN
LRRC37A3
MAP3K5
MAP3K9
MRPS31
NDUFB9
NOTCH2NL
OXA1L
OXNAD1
PAK3
PCDHGA1
PCED1B
PPIAL4G
PTPRK
RAPGEF5
RASA1
RCAN2
RPS27
RQCD1
SERPINB3
SIRPB1
SNX31
SOS1
SOX10
SPRED1
STK19
TACC1
TBC1D3B
TMEM216
WDR12
ZNF831
IRF7
RASA2
MSR1
HRAS
PTPN11
CTNNB1
ADAR
CNTFR
CREB1
CREB3
CRLF2
CSF2RA
CSF3R
CXCL10
EBI3
F3
IFI16
IFI27
IFI30
IFI35
IFI44
IFI44L
IFI6
IFIH1
IFIT1
IFIT1B
IFIT2
IFIT3
IFITM1
IFITM2
IFNA1
IFNA14
IFNA2
IFNA21
IFNA4
IFNA5
IFNA6
IFNA8
IFNAR1
IFNAR2
IFNB1
IFNE
IFNG
IFNGR1
IFNGR2
IFNK
IFNL1
IFNL2
IFNW1
IFRD1
IFRD2
IL10RA
IL10RB
IL11RA
IL12A
IL12B
IL13RA1
IL15
IL20RA
IL20RB
IL21R
IL22RA2
IFNLR1 (IL28RA)
IL2RB
IL2RG
IL31RA
IL3RA
IL4R
IL5RA
IL6
IL6R
IL7R
IL9R
IRF1
IRF2
IRF2BP1
IRF2BP2
IRF3
IRF4
IRF5
IRF6
IRF8
IRF9
IRGM
ISG15
JAK1
LEPR
MPL
MX1
OAS1
PIAS1
PIAS4
PRKCD
PSME1
PYHIN1
SOCS1
SOCS3
SP110
STAT1
STAT2
STAT3
STAT4
TBX21
TYK2
BRD7
HBD
KLF6
PSG4
RANBP17
FAM58A
ZFX
BRAF
DDX3X
MAP2K1
B2M
RAC1
RB1
ARID2
NF1
NRAS
PPP6C
PTEN
TP53
CDKN2A
KRAS
AFF4
AQR
ARHGEF2
CEP290
CHD3
CLCC1
CRTC3
EIF4G1
EP300
FANCI
ITGA9
ITSN1
LRPPRC
MAP3K4
MFNG
MKL1
NFATC4
NTN4
NUP98
PIK3C2B
POM121
PTGS1
RGS3
SOS2
STAG2
SYK
TAOK1
TJP2
WASF3
XRN1
ZNF638
AHNAK
ANK3
ARFGEF2
ARHGAP29
ASPM
ATRX
BAZ2B
BCLAF1
BPTF
BRWD1
CHD6
CHD9
COL1A1
DICER1
EIF2AK3
EIF4G3
FCRL4
FN1
HDAC9
LRP6
MAGI2
MECOM
KMT2C (MLL3)
NCOR1
NUTM1
PCDH18
PIK3CB
PLCB1
STAG1
SVEP1
TCF4
TRERF1
USP6
WNK1
IREB2
LNPEP
PER1
POLR2B
SEC24D
VIM
AHCTF1
CRYM
CXCL12
CXCR4
MRPL30
VDR
CDH1
TRRAP
AKT1
LFNG
CD274
ARID1A
ATM
BAP1
BCL9L
CCND1
CDK4
CDKN1B
CUX1
GNA11
GNAQ
GRIN2A
KIT
PBRM1
PLCG1
POT1
PRDM1
SETD2
WT1
ROS1
ATR
ABL1
ACAN
ACVR1B
ACVR2A
ADAM29
AJUBA
AKAP9
AKT2
AKT3
ALK
AOX1
APC
AR
ARHGAP35
ASXL1
ASXL2
ATP1B4
ATP2A2
AXIN1
AXIN2
BCL11A
BCOR
BMPR2
BRCA1
BRCA2
BUB1B
CBFB
CBLB
CCND2
CD48
CD58
CDC27
CDK12
CDK6
CDK8
CDKN1A
CDKN2B
CDKN2C
CDX2
CHEK2
CNOT3
COL2A1
COL6A3
CREBBP
CTCF
CYLD
DAXX
DDR2
DNMT3A
DOCK2
ECT2L
EEF1A1
EGFR
EHHADH
ELF3
EPHA3
ERBB2
ERBB3
ERBB4
ERCC2
ERCC4
ESR1
EYS
F5
AMER1 (FAM123B)
FANCA
FANCC
FANCD2
FANCE
FANCF
FANCG
FAS
FAT1
FAT2
FGFR1
FGFR2
FGFR3
FGFR4
FLT3
FOXA1
FOXA2
FOXL2
FRYL
FUBP1
GABRA6
GATA3
GATA6
GATAD1
GNAS
GPS2
GRB2
H3F3A
H3F3B
H3F3C
HDLBP
HIST1H2BG
HMCN1
HNF1A
HNF4A
IDH2
IKBKB
IRS2
JUN
KAT6A
KCNQ3
KDM5C
KDM6A
KDR
KEAP1
KEL
KLF4
KMT2C
KMT2D
LSAMP
LZTR1
MAP2K2
MAP2K4
MAP3K1
MAP3K13
MAX
MBD1
MDM4
MED12
MED23
MEN1
MET
MLH1
MLLT11
MLLT4
MSH2
MSH3
MTOR
MUC17
MYCL
MYCN
NF2
NFE2L2
NIPBL
NKX2-1
NKX3-1
NOTCH1
NOTCH3
NOTCH4
NPAS3
NTRK2
NUGGC
NUP210L
OR2Y1
PALB2
PCBP1
PCDHA2
PCDHB12
PDGFRA
PHF6
PHOX2B
PIK3C2G
PIK3R1
PMS2
POLE
POLQ
PPM1B
PPP2R1A
PRDM2
PREX2
PRKAR1A
PTCH1
PTPRB
QKI
RAD21
RAD51C
RAF1
RBM10
RET
RHOA
RNF43
ROBO1
ROBO2
RPL5
RUNX1
SETBP1
SLIT2
SMAD2
SMAD3
SMAD4
SMARCB1
SMARCD1
SMO
SOX2
SOX9
SPEN
SPOP
STK11
SUFU
SYNE1
TBL1XR1
TBX3
TCF7L2
TET2
TGIF1
TLR4
TP53BP1
TPTE2
TRAF7
TRPA1
TSC1
TSC2
U2AF1
UBC
UBR5
USP9X
VHL
HYDIN
XBP1
ZBTB20
HRNR
ZFP36L2
MITF
SMARCA4
FOXP1
MDM2
MYC
NOTCH2
PAX5
PIK3CA
ARID1B
CIC
EZH2
FBXW7
IDH1
SF3B1
BLM
TCF12
TGFBR2
COL11A1
DLG2
TDRD9
TPTE
UGGT2
IFT80
TTN
CSMD1
DNAH17
ALPK1
KMT2E
ARHGAP21
MAGEC3
POLR2A
RELN
CD1D
ATF6B
DNAJC11
CAMTA1
CELA3B
ELAVL4
TM2D1
NBPF10
ANKRD35
SLC27A3
SPTA1
OLFML2B
PRG4
C1orf116
RIPK1
TRAF6
DDX58
IKBKG
TNFRSF1A
BCL3
SQSTM1
TRAIP
MYB
NFIB

## Sheet: SupplementaryTable4
Supplementary Table 4. List of cancer driver genes included in the custom capture bait used on the orthogonal validation of driver SNVs (n=60) from the discovery cohort.
ACAN
ACVR1B
ACVR2A
ADAM29
AHNAK
AJUBA
AKAP9
AKT1
AKT2
AKT3
ALK
AMER1
AOX1
APC
AR
ARHGAP35
ARID1A
ARID1B
ARID2
ARID5B
ASXL1
ASXL2
ATM
ATP1B4
ATP2A2
ATR
ATRX
AXIN1
AXIN2
B2M
BAP1
BCL11A
BCL9L
BCOR
BLM
BMPR2
BRAF
BRCA1
BRCA2
BUB1B
CASP8
CBFB
CBLB
CCDC102B
CCND1
CD48
CD58
CDC27
CDH1
CDK12
CDK4
CDKN1A
CDKN1B
CDKN2A
CDKN2C
CHEK2
CIC
CNOT3
COL2A1
COL6A3
CREBBP
CT47B1
CTCF
CTNNB1
CUX1
CYLD
DAXX
DDR2
DICER1
DNMT3A
DOCK2
ECT2L
EEF1A1
EGFR
EHHADH
ELF3
EP300
EPHA3
ERBB2
ERBB3
ERBB4
ERCC2
ERCC4
ESR1
EYS
EZH2
F5
FANCA
FANCC
FANCD2
FANCE
FANCF
FANCG
FAS
FAT1
FAT2
FBXW7
FGFR1
FGFR2
FGFR3
FGFR4
FLT3
FOXA1
FOXA2
FOXL2
FOXP1
FRYL
FUBP1
GABRA6
GATA3
GNA11
GNAQ
GNAS
GPS2
GRIN2A
H3F3A
H3F3B
H3F3C
HDLBP
HIST1H2BG
HIST1H3B
HLA-A
HLA-B
HLA-C
HMCN1
HNF1A
HRAS
HRNR
IDH1
IDH2
IL4R
JAK2
KCNQ3
KDM5C
KDM6A
KDR
KEAP1
KEL
KIT
KLF4
KLF6
KMT2C
KMT2D
KRAS
LZTR1
MAP2K1
MAP2K2
MAP2K4
MAP3K1
MAP3K13
MAX
MBD1
MED12
MED23
MEN1
MET
MITF
MLH1
MLLT11
MLLT4
MSH2
MSH3
MSH6
MTOR
MUC17
NCOR1
NF1
NF2
NFE2L2
NIPBL
NKX3-1
NOTCH1
NOTCH2
NOTCH3
NOTCH4
NPAS3
NRAS
NTRK2
NUGGC
NUP210L
OR2Y1
PALB2
PAX5
PBRM1
PCBP1
PCDH18
PCDHA2
PCDHB12
PDGFRA
PHF6
PHOX2B
PIK3C2G
PIK3CA
PIK3CB
PIK3R1
PLCG1
PMS2
POLE
POLQ
POT1
PPM1B
PPP2R1A
PPP6C
PRDM1
PREX2
PRKAR1A
PTCH1
PTEN
PTPN11
PTPRB
QKI
RAC1
RAD21
RAD51C
RAF1
RB1
RBM10
RET
RHOA
RNF43
ROBO1
ROBO2
ROS1
RPL5
RUNX1
SEMG1
SEMG2
SETBP1
SETD2
SF3B1
SLIT2
SMAD2
SMAD3
SMAD4
SMARCA4
SMARCB1
SMARCD1
SMO
SOX9
SPEN
SPOP
STAG2
STK11
SUFU
SYNE1
TBL1XR1
TBX3
TCF12
TCF7L2
TET2
TGFBR2
TGIF1
TLR4
TP53
TP53BP1
TPTE2
TRAF7
TRAPPC6B
TRPA1
TRRAP
TSC1
TSC2
U2AF1
UBC
USP9X
VHL
WBP1
WT1
XBP1
ZBTB20
ZFP36L1
ZFP36L2
ZMYM3
ZNF292
ZNF594
ZNF750
ZNF770
ZNF781

## Sheet: SupplementaryTable5
Supplementary Table 5. Clinical and mutational characteristics of the patients with hotspot KRAS mutations (including both patients from the discovery and validation cohorts).
Cambridge: Cambridge University Hospitals, MIA: Melanoma Institute of Australia, Queensland: The University of Queensland Australia. SSM: Superficial spreading melanoma, NM: Nodular melanoma, LMM: Lentigo-maligna melanoma.
Patient pin	SampleID	Centre	Gender	Primary site	Histologic subtype	Breslow thickness (mm)	Ulceration	Clark level	Mitoses	T-stage	KRAS mutated AA position	Variant allele frequency
MBM_Disc_10	PD42091a	MIA	Female	Extremity	SSM	0.2	No	II	0	T1	G12S	0.85
MBM_Disc_23	PD42097a	MIA	Male	Head/neck	NM	1.5	No	NA	NA	T2a	Q61R	0.68
MBM_Disc_27	PD42100a	MIA	Male	Head/neck	LMM	1.5	Yes	IV	5	T2a	Q61L	0.86
MBM_Disc_40	PD31211c	Cambridge	Male	Head/neck	Melanoma-in-situ	0	No	I	0	T1a	G12D	0.5
MBM_Valid_10	PD44959a	Queensland	Male	No history primary	No history primary	No history primary	No history primary	No history primary	No history primary	No history primary	G13C	0.7

## Sheet: SupplementaryTable6
Supplementary Table 6. Clinical and mutational characteristics of the patients with hotspot KRAS mutations in SKCM-TCGA (n=6) and SKCM-MSK-IMPACT (n=2).
KRAS mutations were mutually exclusive to BRAF/NRAS/HRAS hotspot mutations in both datasets.
PatientID	Study ID	Sample ID	KRAS mutated AA position	KRAS VAF	BRAF mutated AA position	NRAS mutated AA position	HRAS mutated AA position	Sex	Sample type	Diagnosis age	Tumor Site	T-Stage	Breslow thickness (mm)	Clark level	N-stage	M-stage	AJCC Stage	AJCC edition	Mutation count
TCGA-D3-A51T	skcm_tcga	TCGA-D3-A51T-06	G12R	0.45	G469R	WT	WT	Female	Metastasis	59	Trunk	T4b	4.2	IV	N1b	M0	Stage IIIC	7th	968
TCGA-EB-A5UM	skcm_tcga	TCGA-EB-A5UM-01	Q61K	0.51	WT	WT	WT	Female	Primary	48	Trunk	T4b	5	NA	N0	M0	Stage IIC	7th	480
TCGA-EE-A29B	skcm_tcga	TCGA-EE-A29B-06	Q61R	0.48	WT	WT	WT	Male	Metastasis	67	Extremities	T3b	4	III	N0	M0	Stage IIB	6th	469
TCGA-EE-A2MT	skcm_tcga	TCGA-EE-A2MT-06	G13D	0.4	WT	WT	WT	Male	Metastasis	45	Trunk	T2a	1.5	IV	N0	M0	Stage IB	6th	761
TCGA-FS-A1ZG	skcm_tcga	TCGA-FS-A1ZG-06	G12D	0.89	WT	WT	WT	Female	Metastasis	60	Extremities	T4b	6	V	N2b	M0	Stage IIIC	6th	30
TCGA-FS-A1ZK	skcm_tcga	TCGA-FS-A1ZK-06	G12D	0.96	WT	WT	WT	Male	Metastasis	68	Head and Neck	T4	5	IV	N0	M0	Stage II	6th	1297
P-0008490	MSK-IMPACT SKCM	P-0008490-T01-IM5	G12D	NA	G469R	WT	WT	NA	Metastasis	NA	Soft Tissue	NA	NA	NA	NA	NA	NA	NA	NA
P-0008946	MSK-IMPACT SKCM	P-0008946-T01-IM5	G12D	NA	WT	WT	WT	NA	Metastasis	NA	Soft Tissue	NA	NA	NA	NA	NA	NA	NA	NA

## Sheet: SupplementaryTable7
Supplementary Table 7. Clinical characteristics of hotspot KRAS-mutant (n=4) vs KRAS-wild type (n=46) patient within the discovery cohort.
		Hotspot KRAS mution (n=4)	KRAS wild-type (n=46)
Centre	MIA	3	31
	Cambridge	1	3
	Wellington	0	8
	NYU	0	4
Gender	Male	3	34
	Female	1	12
	Missing	0	0
Primary site	Head/neck	3	13
	Extremity	1	15
	Trunk	0	15
	No primary	0	3
	Missing	0	0
Primary histologic subtype	SSM	1	12
	NM	1	18
	LMM	1	2
	ALM		1
	Melanoma in-situ	1	3
	No primary	0	3
	Missing	0	7
Breslow thickness	Median (mm, range)	0.85 (0-1.5)	1.7 (0-19.5)
	No primary	0	3
	Missing	0
Ulceration	Present	1	16
	Absent	3	23
	No primary	0	3
	Missing	0	4
Mitotic count	Median (mm, range)	0 (0-5)	10 (3-22)
	No primary	0	3
	Missing	1
Age at neuro-resection	Median (range)	64.5 (61-86)	63 (19-84)
	Missing	0	3
Brain met resection site	Frontal	0	13
	Cerebellar	1	5
	Occiptal	1	8
	Temporal	1	4
	Parietal	0	8
	Parieto-occipital	1	2
	Intradural	0	2
	Parasagittal	0	1
	Missing	0	3
